# Supplementary material for: Case Report: De novo USP9X missense mutation in a male fetus with pulmonary atresia and ventricular septal defect: expanding the genotype-phenotype spectrum of USP9X-related disorders
Source: Front Cardiovasc Med. 2026 Mar 10;13:1726544. doi: 10.3389/fcvm.2026.1726544 (PMC13008677; doi:10.3389/fcvm.2026.1726544)
Supplement: Supplementary file 1 [file Table1.xlsx]

## Sheet: 附表
Variant	Chr	Start	End	Ref	Alt	Gene_Detail	Func.canonical	Type.canonical	Func.RefSeq	Type.RefSeq	Transcript_Detail	dbsnp	clinvar_Stars	clinvar_CLINSIG	clinvar_Review_status	clinvar_Cln_summary	clinvar_Condition	clinvar_Submission	clinvar_CLINHTML	clinvar_Name	HGMD	InterVar_automated	1000g_ALL	1000g_EAS	BerryAF	ExAC_ALL	ExAC_EAS	gnomAD_exome_ALL	gnomAD_exome_AFpopmax	gnomAD_exome_EAS	gnomAD_exome_ALL_hom|het|hemi	gnomAD_exome_EAS_hom|het|hemi	gnomAD_genome_ALL	gnomAD_genome_AFpopmax	gnomAD_genome_EAS	gnomAD_genome_ALL_hom|het|hemi	gnomAD_genome_EAS_hom|het|hemi	gnomAD_MNV	genomicSuperDups	rmsk	CADD_RawScore	CADD_Phred	dann	SIFT_pred	Polyphen2_HVAR_pred	MutationTaster_score	M-CAP_pred	dpsi_zscore	dbscSNV_ADA_SCORE
chrX:41210679-A-G	chrX	41210679	41210679	A	G	USP9X	exonic	missense	exonic,exonic,exonic,exonic,exonic,exonic,exonic,exonic	missense,missense,missense,missense,missense,missense,missense,missense	NM_001039590.3:exon33:c.5186A>G:p.H1729R:missense_variant,NM_001039591.3:exon33:c.5186A>G:p.H1729R:missense_variant,NM_001410748.1:exon34:c.5201A>G:p.H1734R:missense_variant,NM_001410749.1:exon34:c.5201A>G:p.H1734R:missense_variant,XM_005272675.5:exon33:c.5201A>G:p.H1734R:missense_variant,XM_005272676.5:exon33:c.5201A>G:p.H1734R:missense_variant,XM_047442548.1:exon34:c.5186A>G:p.H1729R:missense_v…	rs2147230302	1-star	Likely pathogenic	criteria provided, single submitter	Likely pathogenic(1)	Intellectual disability, X-linked 99, syndromic, female-restricted	1: {Likely pathogenic(Jan 27, 2022);Daryl Scott Lab, Baylor College of Medicine}	https://www.ncbi.nlm.nih.gov/clinvar/variation/1338822	NM_001039591.3(USP9X):c.5186A>G (p.His1729Arg)	CLASS=DM?;PHEN=Congenital diaphragmatic hernia, modifier of;ACC_NUM=CM2032842;ARTICLE=pmid:32719394.Qiao.Likely damaging de novo variants in congenital diaphragmatic hernia patients are associated with worse clinical outcomes.Genet Med.2020.22:2020;PMIDALL=34547244 # 35904974;ARTICLE_ALL=pmid:34547244.Qiao.Rare and de novo variants in 827 congenital diaphragmatic hernia probands implicate LONP1 a…	Uncertain significance	.	.	.	.	.	.	.	.	.	.	.	.	.	.	.	.	.	.	4.09913	24.3	0.997	H>R:D	H>R:D	H>R:1	H>R:D	1.046	.
[truncated: 35 more columns]
